# Supplementary material for: Immune gene prognostic signature for disease free survival of gastric cancer: Translational research of an artificial intelligence survival predictive system
Source: Comput Struct Biotechnol J. 2021 Apr 12;19:2329–46. doi: 10.1016/j.csbj.2021.04.025 (PMC8111455; doi:10.1016/j.csbj.2021.04.025)
Supplement: Supplementary data 2 [file mmc2.xlsx]

## Sheet: Sheet 1
patientID	Disease_free_survival_month	Disease_free_survival	Gender	Age	Stage	PT	PN	PM	ADAMTS1	AGTR1	AHSG	AKR1C2	ALK	APBB1	APCS	APOA1	ASS1	AVP	AVPR1A	AVPR1B	B3GNTL1	BIRC7	BLK	BMP3	BOC	C1QTNF2	C1QTNF4	C7	CADM3	CALCA	CALY	CD300LG	CDH19	CDSN	CIDEA	CIDEB	CIDEC	CLDN19	CLDN5	CLDN6	CLDN9	CMA1	CMTM1	CMTM5	CNTN2	COLEC12	COMP	CTF1	CTSG
TCGA.3M.AB46.01	57.98	0	1	70	1	2	0	2	0	0	1	1	0	0	0	1	1	0	1	0	0	1	0	1	0	1	0	0	0	0	0	0	0	0	1	0	1	1	0	1	1	0	0	1	0	0	0	1	0
TCGA.3M.AB47.01	12.98	1	1	51	3	3	2	2	1	1	0	1	0	1	0	0	1	0	1	0	0	0	1	1	1	1	1	1	1	0	1	1	1	0	1	1	0	0	1	0	1	0	0	1	1	1	1	1	1
TCGA.B7.5818.01	11.7	0	1	62	1	2	0	0	0	0	0	1	0	0	0	0	0	0	0	0	0	1	0	0	0	0	0	0	0	0	0	0	0	0	0	0	0	0	0	0	0	0	1	0	0	0	0	0	0
TCGA.B7.A5TI.01	19.55	0	1	52	3	4	3	0	1	1	1	1	1	0	0	1	1	0	1	0	0	1	1	0	1	0	0	1	1	0	1	1	1	0	0	1	1	1	1	1	0	0	1	0	0	0	1	1	1
TCGA.B7.A5TJ.01	11.01	0	1	74	2	4	4	0	0	0	0	1	1	0	0	1	1	0	0	0	1	1	0	1	0	0	0	1	0	0	1	0	0	1	0	0	1	0	1	1	1	0	1	0	0	0	0	0	0
TCGA.B7.A5TK.01	9.46	0	1	51	3	4	1	0	1	1	1	0	1	1	0	1	1	1	0	0	0	1	0	1	1	0	1	1	1	1	1	0	1	0	0	0	0	0	1	1	0	0	1	1	1	1	0	1	1
TCGA.B7.A5TN.01	9.43	0	1	60	2	4	4	0	1	0	1	1	1	1	0	0	1	0	0	0	1	1	0	0	1	1	0	0	0	1	0	0	1	1	0	0	0	1	1	1	1	0	1	1	0	1	1	1	0
TCGA.BR.6452.01	34.66	0	0	78	2	3	0	0	0	0	0	0	0	0	0	0	0	0	0	0	1	1	0	0	0	0	0	1	0	0	0	0	1	0	0	1	0	0	0	1	0	1	1	0	0	1	1	0	0
TCGA.BR.6453.01	15.93	0	1	54	2	2	1	0	1	1	0	1	1	1	0	1	0	0	0	0	0	1	1	0	1	1	1	1	1	0	1	1	1	0	1	1	1	0	1	0	0	1	0	1	1	1	0	0	1
TCGA.BR.6455.01	12.65	1	1	59	2	3	1	0	1	1	0	0	0	0	1	1	0	0	0	0	1	1	1	0	1	1	1	1	1	0	0	1	1	0	1	1	1	0	1	1	1	1	1	1	1	1	1	0	1
TCGA.BR.6457.01	13.67	0	1	69	2	3	0	0	1	1	0	0	1	1	0	1	0	0	1	0	0	0	1	1	1	1	1	1	1	1	1	1	1	0	1	1	1	1	1	1	1	1	0	1	1	1	1	1	1
TCGA.BR.6458.01	18.86	1	0	57	2	3	1	0	1	1	0	0	1	1	0	0	0	0	1	1	1	1	1	1	1	1	1	1	1	0	0	1	1	0	1	1	1	0	1	1	1	1	1	1	1	1	1	1	1
TCGA.BR.6563.01	4.86	1	1	60	2	3	1	0	1	1	0	1	1	1	0	1	1	0	1	0	0	0	1	1	1	1	1	1	1	0	1	1	1	0	1	1	1	0	1	0	0	1	0	1	1	1	1	1	1
TCGA.BR.6566.01	32.75	0	0	64	2	3	0	0	0	0	0	0	0	0	0	0	1	0	0	0	0	1	0	0	0	0	0	0	0	0	0	0	0	1	0	0	1	0	0	0	1	0	0	0	0	1	1	0	0
TCGA.BR.6707.01	13.99	1	1	75	2	3	0	0	0	0	0	0	0	0	0	0	0	0	0	0	0	1	0	0	0	0	0	1	0	0	0	0	0	0	0	0	0	0	1	0	0	0	0	0	0	0	0	0	0
TCGA.BR.6710.01	8.97	0	1	41	1	2	0	0	0	1	0	1	1	0	0	1	0	0	0	1	0	0	1	1	0	0	0	1	1	0	1	1	1	0	0	0	1	0	0	0	0	1	0	1	1	0	0	1	1
TCGA.BR.6801.01	40.18	0	1	70	2	3	0	0	0	1	0	0	0	1	0	0	1	0	0	0	0	0	0	1	1	1	1	1	0	0	0	0	1	1	0	1	1	0	1	0	0	1	0	1	1	0	1	1	0
TCGA.BR.6802.01	26.51	1	1	65	3	3	2	0	1	0	1	0	0	0	0	0	1	0	0	0	0	1	1	0	0	0	0	0	1	0	0	0	0	0	0	0	1	0	0	0	0	0	1	1	0	0	0	0	0
TCGA.BR.6803.01	31.18	0	0	54	2	3	0	0	1	1	0	1	1	1	0	1	0	0	1	0	0	1	1	1	1	1	1	1	1	1	1	1	1	0	1	1	1	0	1	0	0	1	0	1	1	1	1	1	1
TCGA.BR.6852.01	44.91	0	0	64	2	3	0	0	0	0	0	0	0	0	0	1	1	0	0	0	0	0	1	0	1	0	0	1	1	0	0	1	0	0	1	0	1	1	0	0	0	0	1	0	1	1	1	0	0
TCGA.BR.7196.01	11.43	1	1	64	4	3	3	1	1	1	0	0	1	1	0	0	0	0	1	0	0	0	1	1	1	1	1	1	1	0	1	1	1	0	1	1	0	1	1	0	1	1	0	1	1	1	1	1	1
TCGA.BR.7197.01	9.2	0	1	69	2	3	0	0	0	1	1	1	0	0	0	0	1	1	0	0	1	0	0	1	1	1	1	1	1	1	1	1	1	1	1	0	0	0	0	1	1	0	1	1	1	0	1	0	0
TCGA.BR.7704.01	35.22	0	0	69	2	3	0	0	0	1	0	0	0	1	0	1	1	0	0	0	1	0	1	0	0	1	0	0	0	0	0	0	0	0	0	0	0	0	1	0	1	0	0	0	0	0	1	0	0
TCGA.BR.7707.01	35.81	0	0	69	1	2	0	0	0	0	0	0	0	0	0	0	1	0	0	0	0	0	0	0	0	0	0	0	0	1	0	0	0	0	0	0	1	0	0	1	0	0	0	0	0	0	0	0	0
TCGA.BR.7715.01	33.61	0	1	65	2	3	0	0	1	1	0	1	1	1	0	0	1	0	1	0	1	0	0	1	1	1	1	1	0	0	0	0	1	0	0	0	0	1	1	0	1	1	0	1	1	0	1	0	1
TCGA.BR.7716.01	39.75	0	0	62	2	3	1	0	1	1	1	1	1	1	0	1	1	1	1	0	0	1	1	1	1	0	0	1	1	1	1	0	0	0	0	1	1	1	1	1	1	1	0	1	1	1	1	0	0
TCGA.BR.7723.01	18.36	1	1	59	3	3	3	0	1	1	1	0	1	1	0	1	0	1	0	1	1	0	1	1	1	0	1	1	1	1	0	1	0	0	1	0	1	1	0	1	1	1	0	1	0	1	1	0	1
TCGA.BR.7901.01	2.99	1	1	74	2	3	1	0	1	1	0	1	1	1	0	1	0	0	1	0	1	1	1	1	1	1	1	1	1	1	1	1	1	1	1	1	1	0	1	1	1	1	1	1	1	1	1	1	1
TCGA.BR.7958.01	29.53	0	1	60	3	4	0	0	0	0	0	0	0	0	0	0	1	0	0	0	0	1	0	0	0	0	1	0	0	0	0	0	0	0	0	0	0	0	0	0	0	0	0	0	0	0	0	0	0
TCGA.BR.7959.01	33.18	0	1	59	3	4	1	0	1	1	1	1	1	1	0	0	1	0	1	1	1	1	1	1	1	1	1	1	1	1	1	0	1	1	0	1	0	0	1	0	0	1	1	1	1	1	1	1	1
TCGA.BR.8058.01	2.92	1	0	53	3	4	2	0	1	0	0	1	1	1	0	1	0	1	1	1	1	1	1	0	1	1	1	1	1	1	1	1	1	0	0	1	0	1	1	0	0	0	1	1	1	1	1	1	0
TCGA.BR.8081.01	32.23	0	0	71	2	4	0	0	1	1	0	0	1	1	0	0	1	0	1	0	0	1	1	1	1	1	1	1	1	1	1	1	1	1	1	1	1	0	1	0	1	1	1	1	1	1	1	1	1
TCGA.BR.8286.01	29.4	0	1	49	2	3	0	0	0	1	1	0	1	0	0	0	0	1	1	1	0	0	0	1	0	1	0	0	0	0	0	1	1	0	1	1	1	1	1	1	1	1	1	1	1	1	0	1	1
TCGA.BR.8296.01	12.81	1	0	58	3	4	2	0	1	1	1	0	1	0	1	0	1	1	1	1	1	0	1	1	1	1	0	1	1	1	1	1	1	0	1	0	0	1	1	1	1	0	1	1	1	1	1	0	1
TCGA.BR.8297.01	7.39	0	1	58	3	4	3	0	1	1	0	1	1	1	0	1	0	0	1	0	1	0	1	1	1	1	1	1	1	1	1	1	1	1	1	1	0	1	1	1	1	1	0	1	1	1	1	1	1
TCGA.BR.8361.01	31.08	0	0	71	3	4	2	0	0	0	0	0	0	0	0	0	0	0	1	0	1	1	0	0	0	0	0	0	0	0	0	0	0	0	0	0	0	0	1	0	0	0	1	0	0	0	1	0	0
TCGA.BR.8364.01	22.17	0	0	42	3	4	2	0	1	1	1	1	1	1	1	1	0	1	1	1	1	0	1	1	1	1	1	1	1	1	1	1	1	1	0	1	0	1	1	1	0	1	1	1	1	1	1	1	1
TCGA.BR.8367.01	19.05	1	1	55	3	3	3	0	1	1	0	1	1	1	0	1	1	1	1	1	0	0	1	1	1	1	1	1	1	0	1	1	1	0	1	1	1	1	1	0	0	1	0	1	1	1	1	1	1
TCGA.BR.8368.01	4.3	0	0	84	1	2	0	0	0	0	1	0	1	0	0	0	1	0	0	0	1	0	0	0	0	0	0	1	0	1	1	1	0	1	1	1	1	1	0	1	0	0	1	0	1	0	0	0	0
TCGA.BR.8369.01	13.76	1	0	76	3	3	3	0	1	1	1	1	1	1	1	0	0	1	1	1	1	0	1	1	1	1	1	1	1	1	1	1	1	1	1	0	1	1	1	1	1	1	1	1	1	1	1	1	1
TCGA.BR.8371.01	11.73	1	1	62	3	3	3	0	1	1	0	1	1	1	0	0	0	1	1	1	0	0	1	1	1	1	1	1	1	0	1	1	1	0	1	1	0	1	1	0	0	1	0	1	1	1	0	1	1
TCGA.BR.8372.01	31.24	0	1	63	3	4	3	0	0	0	1	0	1	0	1	0	1	1	0	1	1	1	0	1	0	0	0	0	0	0	0	1	0	0	1	1	0	1	0	1	0	1	1	1	1	0	0	0	1
TCGA.BR.8373.01	14.78	0	0	65	3	4	1	0	1	1	1	1	0	1	0	1	1	1	1	0	0	1	0	1	1	1	0	1	1	0	0	0	1	1	0	1	1	1	0	1	1	1	0	1	1	1	1	1	1
TCGA.BR.8380.01	15.34	1	1	55	3	4	3	0	1	1	0	1	1	1	0	1	0	0	1	0	0	0	1	1	1	1	1	1	1	1	1	1	1	0	1	1	1	0	1	1	0	1	0	1	1	1	1	1	1
TCGA.BR.8381.01	7.36	0	1	51	2	3	1	0	0	0	1	0	1	0	0	1	0	1	0	1	1	1	1	0	1	0	0	0	0	0	0	1	0	0	1	1	0	1	0	0	0	0	0	1	1	0	1	0	0
TCGA.BR.8384.01	3.71	0	1	69	3	4	2	0	1	1	0	0	1	1	0	0	0	0	1	0	0	0	1	1	1	1	1	1	1	1	1	1	1	0	1	1	0	1	1	0	0	1	0	1	1	1	0	1	1
TCGA.BR.8483.01	5.39	0	1	59	3	3	2	0	0	1	0	1	0	0	0	0	0	1	0	0	1	0	0	1	1	0	0	1	0	0	0	0	0	1	1	0	0	0	0	0	1	0	0	0	0	0	0	1	0
TCGA.BR.8485.01	9.2	0	0	68	3	4	3	0	1	0	1	1	0	0	0	1	1	1	0	0	0	1	0	0	1	1	0	0	1	0	0	0	1	0	0	0	1	1	0	1	1	1	0	1	0	1	1	0	1
TCGA.BR.8486.01	20.2	0	0	90	1	1	0	0	1	0	0	0	0	1	0	1	1	0	1	0	0	0	1	1	1	1	0	0	0	1	0	0	1	0	0	1	1	0	1	1	1	1	1	0	1	0	0	0	0
TCGA.BR.8487.01	1.12	0	0	64	2	3	0	0	0	0	0	0	0	0	1	1	0	0	0	0	0	1	1	0	0	0	0	0	0	0	0	1	0	1	1	1	0	0	0	0	0	0	1	0	0	0	0	1	0
TCGA.BR.8588.01	12.78	0	0	55	2	4	0	0	1	1	0	1	1	0	0	0	1	0	1	1	0	1	1	1	1	1	0	1	1	0	1	1	1	1	0	0	0	0	1	0	0	1	0	1	1	1	1	1	1
TCGA.BR.8589.01	27.1	0	1	56	3	4	1	0	0	0	1	0	0	0	0	0	1	0	0	0	0	0	0	0	0	0	0	0	0	0	0	0	0	0	1	0	0	0	0	0	0	0	1	0	0	0	0	0	0
TCGA.BR.8590.01	7.33	1	1	62	3	4	2	0	1	1	1	1	1	1	0	1	0	0	1	0	0	1	1	1	1	1	1	1	1	1	1	0	1	1	1	1	0	1	1	1	1	1	0	1	1	1	1	1	1
TCGA.BR.8591.01	28.12	0	1	79	3	4	3	0	1	1	0	1	0	0	0	0	1	0	1	0	1	1	1	1	1	0	1	1	1	1	1	0	1	0	0	0	0	0	1	0	0	1	1	0	1	1	1	1	1
TCGA.BR.8676.01	7.52	0	1	59	3	3	3	0	0	0	0	1	0	0	0	0	0	1	0	0	0	0	0	1	0	0	0	1	0	0	0	0	0	0	0	0	0	0	0	0	0	0	0	0	0	0	0	0	0
TCGA.BR.8677.01	26.71	0	0	74	3	3	3	0	1	1	1	1	0	0	0	0	1	0	1	1	0	1	0	0	1	1	1	1	1	0	1	1	0	0	1	1	1	1	1	0	0	1	0	0	0	1	1	0	1
TCGA.BR.8678.01	24.77	0	1	76	1	2	0	0	0	0	0	1	1	0	0	0	0	1	0	1	1	0	0	1	0	0	1	0	0	1	0	0	0	1	1	0	0	1	0	1	1	0	1	0	0	0	1	0	0
TCGA.BR.8680.01	31.93	0	1	45	4	4	2	1	0	0	0	0	1	0	1	0	1	0	0	1	0	1	0	0	0	0	1	0	0	1	0	0	0	0	1	0	0	0	0	0	1	0	0	0	1	0	0	1	0
TCGA.BR.8682.01	32.56	0	1	52	2	4	0	0	1	1	0	1	1	1	0	0	0	0	1	0	0	0	1	1	1	1	1	1	1	1	1	1	1	1	1	1	0	0	1	0	1	1	1	1	1	1	0	1	1
TCGA.BR.8690.01	10.68	0	0	54	3	3	3	0	0	0	0	0	1	0	0	1	0	1	0	0	0	1	0	0	0	0	0	0	0	0	0	1	1	1	1	0	0	1	0	1	1	0	0	1	1	0	0	0	0
TCGA.BR.A44T.01	22.4	1	0	53	2	3	0	0	1	1	0	0	1	1	1	0	0	1	1	0	0	1	1	1	1	1	1	1	1	1	1	1	1	1	1	1	0	1	1	0	0	1	0	1	1	1	0	1	1
TCGA.BR.A4IV.01	24.21	1	1	47	3	4	2	0	1	1	0	1	1	1	0	1	0	1	1	1	0	0	1	1	1	1	1	1	1	1	1	1	1	0	1	1	1	0	1	0	0	1	0	1	1	1	1	1	1
TCGA.BR.A4J5.01	28.32	0	1	56	3	4	1	0	1	1	0	1	1	1	0	0	0	0	1	1	0	1	1	1	1	1	1	1	1	1	1	1	1	1	0	1	1	1	1	1	1	1	0	1	1	1	1	1	1
TCGA.BR.A4J7.01	32.49	0	1	49	2	4	4	0	1	1	0	0	1	1	0	0	0	0	1	1	0	0	0	1	1	1	1	1	1	1	1	1	1	1	0	0	0	1	1	0	0	1	0	1	1	1	0	1	1
TCGA.BR.A4J8.01	13.5	0	0	71	3	3	3	0	1	1	0	0	0	1	0	1	1	0	1	0	1	0	1	1	1	1	1	1	1	0	0	1	1	1	0	0	1	1	1	0	1	1	0	1	0	1	1	1	1
TCGA.BR.A4PF.01	1.15	0	1	72	3	4	2	0	0	0	0	1	1	0	0	0	1	0	0	0	1	1	0	0	0	0	0	0	0	1	0	1	0	0	0	1	1	0	0	1	1	0	1	0	0	0	0	0	0
TCGA.CD.5798.01	13.4	0	1	82	2	3	0	0	0	1	1	0	0	1	1	0	1	0	1	0	0	0	0	1	1	1	1	1	1	1	1	0	1	1	1	0	1	0	1	0	0	1	0	1	1	1	1	1	1
TCGA.CD.5799.01	13.01	0	1	45	2	2	1	0	0	0	0	0	0	0	0	1	0	0	0	0	1	1	0	0	1	1	1	1	1	0	1	1	0	0	1	0	1	0	0	0	1	0	0	0	0	0	1	0	0
TCGA.CD.5800.01	13.14	0	0	51	2	3	0	0	0	0	1	0	0	1	0	1	1	1	0	0	0	1	1	0	0	1	0	0	0	1	1	0	1	0	0	0	1	1	1	1	1	0	0	0	1	1	1	1	0
TCGA.CD.5803.01	9.86	1	0	78	2	3	0	0	1	1	0	0	1	1	0	1	0	1	1	0	0	0	1	1	1	1	1	1	1	0	1	1	1	1	0	1	0	1	1	0	0	1	0	1	1	1	1	1	1
TCGA.CD.5804.01	12.09	0	1	90	3	3	1	0	1	1	0	0	1	1	0	1	1	0	1	0	0	0	0	1	1	1	1	1	1	0	1	0	1	0	0	0	1	0	1	1	1	1	0	1	1	1	1	1	1
TCGA.CD.5813.01	10.35	1	1	60	2	3	0	0	1	1	0	0	1	1	0	0	0	0	1	1	0	1	1	0	1	1	1	1	1	0	1	1	1	0	1	1	1	1	1	0	0	1	0	1	1	1	1	1	1
TCGA.CD.8524.01	2.27	1	0	61	2	3	0	0	1	1	0	1	1	1	0	1	0	1	1	0	1	1	1	0	1	1	1	1	1	1	0	1	1	1	1	1	0	1	1	1	1	1	1	1	1	0	1	1	1
TCGA.CD.8525.01	12.58	0	0	82	3	3	1	0	0	1	1	0	0	0	0	1	0	0	1	1	0	1	1	1	0	0	1	0	1	1	1	0	1	0	1	0	1	1	1	1	1	0	0	0	0	1	1	1	0
TCGA.CD.8526.01	12.52	0	0	73	3	3	1	0	1	1	1	1	0	1	0	1	0	1	1	1	0	0	1	1	1	1	1	1	1	1	1	0	1	0	1	1	0	1	1	1	1	0	0	0	1	1	0	1	0
TCGA.CD.8527.01	5.22	1	0	72	2	2	1	0	0	1	1	1	0	0	0	1	1	1	1	0	1	1	0	1	0	0	1	0	1	1	1	0	1	1	0	0	1	0	0	1	1	0	1	1	1	0	1	1	1
TCGA.CD.8528.01	12.32	0	0	43	3	4	0	0	0	1	0	0	0	0	0	0	0	0	0	0	0	0	0	0	0	0	0	0	0	0	0	0	0	0	0	1	1	0	0	1	1	0	1	0	0	1	1	0	0
TCGA.CD.8529.01	12.29	0	1	65	4	4	0	1	1	1	0	0	1	1	0	1	0	0	1	1	1	1	1	1	1	1	0	1	1	1	1	1	1	1	0	1	1	0	1	0	0	1	1	1	1	1	1	1	1
TCGA.CD.8530.01	12.39	0	1	51	2	3	0	0	1	1	0	0	1	1	0	0	0	1	1	0	0	0	1	0	1	1	1	1	1	0	1	1	1	1	1	1	0	0	1	1	0	1	0	1	1	0	1	1	1
TCGA.CD.8531.01	12.58	0	0	66	3	3	1	0	0	0	0	0	0	0	0	0	0	1	1	0	0	0	1	0	0	0	0	0	1	1	0	0	0	0	0	1	0	0	1	0	0	1	0	0	1	1	1	0	1
TCGA.CD.8532.01	9.26	1	1	52	2	3	0	0	1	1	1	0	1	1	0	1	0	0	0	1	1	1	1	1	1	1	1	1	1	0	0	1	1	1	0	1	1	1	1	0	0	1	1	1	1	1	1	1	1
TCGA.CD.8533.01	7.42	1	1	48	2	3	0	0	0	1	1	1	1	1	1	1	1	1	0	1	0	1	0	1	1	1	1	1	1	1	1	0	0	1	1	1	0	1	0	1	1	1	1	1	1	0	1	0	0
TCGA.CD.8534.01	6.6	1	1	41	2	3	0	0	1	1	0	1	1	0	0	1	0	1	1	1	0	0	1	1	1	1	1	1	1	1	1	1	1	1	0	0	0	1	1	0	1	1	0	1	1	1	0	1	1
TCGA.CD.8535.01	12.81	0	1	59	3	3	1	0	0	0	1	0	0	1	0	0	1	1	0	1	1	1	0	1	0	1	0	1	0	0	1	0	0	1	1	0	0	1	0	0	0	0	1	1	0	1	1	0	0
TCGA.CD.A486.01	2.6	1	1	68	2	3	0	0	0	1	1	0	0	1	1	1	1	1	1	1	1	1	0	1	1	0	1	0	0	1	1	0	1	1	1	0	1	0	1	1	1	0	0	0	1	1	1	1	0
TCGA.CD.A487.01	12.29	0	1	51	2	3	1	0	0	1	1	0	0	1	0	0	1	0	1	0	1	1	0	1	1	1	1	1	1	1	0	0	1	0	0	0	0	1	1	0	1	1	0	1	1	1	1	0	1
TCGA.CD.A489.01	9.1	1	1	58	2	3	0	0	1	1	1	1	1	1	0	0	0	0	1	1	1	1	1	1	1	1	1	1	1	1	1	0	1	1	0	1	0	1	1	1	1	1	1	1	1	1	0	1	1
TCGA.CD.A48A.01	12.42	0	1	57	2	3	0	0	0	1	1	1	1	1	1	1	0	1	0	0	0	1	0	1	1	0	1	0	0	0	1	1	1	0	1	0	0	1	0	0	0	1	0	0	1	0	1	0	1
TCGA.CD.A48C.01	7.56	1	0	79	2	3	1	0	0	1	1	1	0	1	0	1	0	0	1	0	1	1	1	0	1	1	1	1	1	1	0	1	0	1	1	0	1	1	0	1	1	1	1	0	0	1	1	1	1
TCGA.CD.A4MG.01	2.43	1	1	76	2	3	0	0	1	1	0	0	0	0	0	0	0	0	1	0	1	0	1	1	0	1	1	0	1	0	0	0	0	1	0	0	0	0	1	0	0	0	0	0	0	1	1	0	1
TCGA.CD.A4MH.01	12.19	0	0	86	2	3	0	0	0	0	1	1	0	1	0	1	1	1	0	0	0	1	0	1	0	1	0	0	0	1	1	0	1	1	0	0	1	1	0	1	1	0	0	0	0	0	1	0	0
TCGA.CG.4301.01	3.02	0	0	75	4	4	1	1	1	1	1	1	1	0	0	1	1	0	1	0	0	1	0	1	1	1	0	1	1	1	1	1	1	0	0	1	1	0	0	0	1	1	1	0	0	1	1	0	1
TCGA.CG.4305.01	15.01	1	1	69	2	2	1	0	0	1	0	1	1	0	0	1	0	0	1	1	1	1	1	0	1	1	0	1	1	0	0	1	1	1	1	0	1	1	0	1	0	1	1	1	0	1	1	0	1
TCGA.CG.4436.01	7.98	0	1	57	1	2	0	0	0	0	0	1	0	0	0	0	1	0	0	0	0	0	0	0	0	0	0	0	0	0	0	0	0	0	0	0	0	0	0	0	1	0	1	0	0	0	0	0	0
TCGA.CG.4437.01	8.05	0	1	83	2	2	1	0	1	0	0	0	0	0	0	0	1	0	0	0	1	1	1	0	0	0	1	1	1	0	0	1	0	0	0	1	0	0	1	0	0	1	0	0	0	0	1	0	1
TCGA.CG.4438.01	54.04	0	1	56	4	4	2	0	0	1	1	1	1	0	0	1	1	0	1	1	0	1	0	1	0	0	0	0	0	1	1	0	0	0	0	0	1	1	0	1	1	0	0	0	1	1	0	0	0
TCGA.CG.4443.01	29.96	0	1	68	1	1	0	0	0	0	0	0	1	0	0	1	1	0	0	0	1	0	0	1	0	0	0	0	0	0	0	1	1	0	0	1	0	1	1	0	0	0	0	0	1	1	1	0	0
TCGA.CG.4444.01	47.01	0	1	76	3	2	2	0	0	0	0	0	0	0	0	0	0	1	0	0	0	0	1	0	1	0	0	0	0	0	0	1	0	0	0	0	0	0	0	1	0	1	0	0	0	1	1	0	0
TCGA.CG.4460.01	16	1	0	66	4	4	1	1	1	0	1	1	1	1	0	1	0	1	1	1	0	0	0	1	0	0	0	1	0	1	1	1	0	0	0	1	0	0	0	1	0	0	0	0	0	1	1	1	0
TCGA.CG.4466.01	18.96	0	0	81	1	2	0	0	1	0	1	1	1	0	0	0	0	0	0	1	1	0	0	0	0	0	0	0	0	1	0	1	1	0	1	0	0	1	0	0	1	0	1	0	1	0	0	0	0
TCGA.CG.4475.01	22.96	0	1	76	2	3	1	0	1	1	0	1	1	1	1	1	0	1	1	0	1	0	0	0	1	1	1	1	0	1	0	0	1	0	0	0	0	0	0	0	1	1	1	0	0	1	1	1	1
TCGA.CG.4477.01	11.99	1	0	58	1	2	0	0	1	1	0	1	1	0	0	1	0	0	1	1	1	0	1	1	0	0	0	1	1	1	0	1	1	0	1	1	1	1	1	0	0	1	1	0	1	1	1	0	0
TCGA.CG.5717.01	3.94	1	1	58	2	2	1	0	1	0	1	1	1	1	0	0	0	0	0	0	0	0	1	0	1	1	0	1	1	0	0	1	1	0	1	1	0	0	1	0	0	1	0	1	1	1	0	1	1
TCGA.CG.5719.01	1.02	0	0	54	4	4	0	1	1	1	1	0	1	1	0	0	1	0	1	0	1	1	0	0	1	1	1	1	1	0	0	1	0	0	0	1	1	0	1	1	0	0	1	0	0	1	1	1	1
TCGA.CG.5721.01	6.01	0	1	58	4	4	1	0	0	1	1	0	0	0	0	0	1	0	0	0	1	0	1	1	0	0	1	0	1	0	1	0	1	0	1	1	0	0	1	0	0	1	1	1	0	0	1	1	1
TCGA.CG.5723.01	104.99	0	1	83	2	2	1	0	0	1	0	0	0	0	0	0	1	0	0	1	0	0	0	0	0	1	0	0	0	1	1	0	0	0	0	0	0	0	0	0	0	1	0	1	0	0	0	0	1
TCGA.CG.5724.01	4.01	1	1	59	4	3	3	1	0	0	1	0	0	0	0	0	0	0	0	0	1	0	0	0	0	0	0	0	0	0	1	1	0	1	1	1	1	1	0	1	1	1	1	1	0	1	1	1	1
TCGA.CG.5725.01	5.03	1	1	72	1	2	0	0	0	0	1	0	1	1	0	0	0	1	0	1	1	0	0	1	1	1	0	0	0	1	1	0	0	0	1	0	0	1	0	1	1	0	1	0	0	0	0	1	0
TCGA.CG.5732.01	64.03	1	1	66	4	2	3	0	0	0	1	1	0	1	0	1	1	0	0	1	0	0	1	0	0	0	0	0	1	1	1	0	0	0	0	1	1	1	1	0	0	0	0	1	1	0	1	0	0
TCGA.D7.5577.01	12.35	1	0	53	3	2	3	0	0	0	1	0	1	0	0	1	1	0	0	0	0	1	0	0	0	0	0	0	0	0	0	0	0	0	0	0	1	0	0	0	1	0	1	0	0	0	0	0	1
TCGA.D7.5578.01	12.65	0	1	80	3	3	2	0	0	0	0	0	0	0	0	1	1	1	0	1	0	0	1	0	1	1	1	1	1	0	1	0	1	0	1	1	1	0	1	0	1	0	0	1	1	0	1	0	0
TCGA.D7.6519.01	14.09	1	0	64	3	2	1	0	0	1	1	1	1	1	0	0	0	0	0	1	1	1	0	1	0	1	0	0	0	1	1	1	0	0	0	0	1	0	1	1	0	1	1	0	0	0	1	1	1
TCGA.D7.6520.01	1.51	1	1	53	3	2	2	0	0	1	1	1	0	1	0	1	0	0	0	0	1	1	0	1	1	1	1	1	0	0	0	0	1	0	0	1	1	0	0	1	1	1	1	1	0	0	1	1	1
TCGA.D7.6521.01	6.31	1	1	65	3	2	2	0	1	1	1	1	1	1	1	1	0	0	0	1	1	1	1	0	1	1	1	1	1	1	1	0	1	0	0	1	0	1	1	0	0	0	1	1	1	1	1	1	1
TCGA.D7.6522.01	18.59	0	1	58	1	2	0	0	1	1	0	1	1	1	0	1	1	1	0	1	1	1	1	1	1	1	1	1	1	0	1	1	1	1	1	1	1	1	1	1	1	1	0	1	1	1	1	1	1
TCGA.D7.6524.01	17.84	1	1	53	2	2	1	0	1	0	0	1	1	1	0	0	0	0	1	1	1	0	0	0	1	1	1	1	1	0	1	1	1	1	0	1	1	0	1	0	0	0	1	1	0	1	1	1	1
TCGA.D7.6525.01	5.62	1	1	58	3	2	2	0	0	1	1	0	0	0	0	0	1	0	0	0	1	1	0	1	1	0	1	0	0	0	1	0	0	1	0	1	0	0	0	1	1	1	1	0	0	1	1	1	1
TCGA.D7.6526.01	17.18	0	0	67	3	3	2	0	0	1	1	1	0	0	0	1	1	1	0	0	0	1	0	1	1	0	0	1	0	1	1	0	0	1	0	0	1	1	0	1	1	0	1	0	0	0	0	1	0
TCGA.D7.6527.01	2.46	1	1	62	2	2	1	0	0	0	0	0	0	1	0	1	1	1	0	0	0	0	0	0	1	1	0	1	1	0	0	1	0	0	0	0	0	1	1	1	1	1	0	0	0	0	0	0	1
TCGA.D7.6528.01	15.21	0	0	70	1	2	0	0	0	0	1	0	0	0	0	0	1	0	0	1	1	1	0	0	0	0	0	0	0	0	0	0	0	1	1	1	0	0	0	0	1	0	0	0	0	0	1	0	0
TCGA.D7.6815.01	15.97	0	0	70	2	2	2	0	0	0	0	1	0	0	0	1	1	0	0	1	1	0	0	1	1	0	0	0	0	0	1	0	0	1	1	0	1	1	0	1	1	0	1	0	0	1	1	1	0
TCGA.D7.6818.01	9.13	1	1	53	3	2	3	0	0	1	1	1	1	1	0	1	1	0	1	1	0	0	1	0	1	1	1	1	1	1	1	1	1	0	0	1	0	0	1	0	1	1	1	1	0	1	1	1	1
TCGA.D7.6822.01	12.32	0	1	77	1	2	0	0	0	1	0	1	0	1	0	0	1	0	0	0	1	0	0	0	0	1	0	0	0	0	1	0	0	1	0	0	0	0	0	0	1	0	1	0	1	0	0	1	0
TCGA.D7.8570.01	24.7	0	1	44	3	3	3	0	1	1	1	0	1	0	0	1	0	1	0	1	0	1	1	0	1	0	1	1	1	0	0	1	0	0	1	1	0	1	0	1	1	0	1	0	0	1	0	0	1
TCGA.D7.8572.01	16.79	0	1	57	2	2	2	0	1	1	1	0	1	1	1	1	0	1	1	0	0	1	1	1	1	1	0	1	1	1	1	1	1	0	1	1	1	1	0	1	0	1	1	0	1	1	0	1	1
TCGA.D7.8573.01	19.48	0	1	57	2	3	0	0	0	0	0	0	1	0	1	0	0	1	0	0	1	0	0	0	0	0	0	0	0	0	0	0	0	0	0	0	0	0	0	0	0	0	1	0	0	0	0	0	0
TCGA.D7.8574.01	17.18	0	1	72	3	2	3	0	1	1	0	1	0	1	0	0	0	1	0	1	1	0	1	1	1	1	1	1	1	1	1	1	0	1	0	1	0	0	0	1	0	1	0	1	1	1	1	1	1
TCGA.D7.8575.01	14.03	1	1	75	3	3	2	0	0	0	1	0	1	1	0	0	1	1	1	1	1	1	1	0	1	0	0	1	0	1	1	1	0	1	0	1	1	1	0	1	1	1	1	0	1	1	0	1	0
TCGA.D7.8576.01	6.7	1	0	54	3	3	3	0	0	0	1	1	1	0	0	1	0	1	1	0	1	1	0	1	1	1	0	0	0	0	0	1	0	1	1	1	1	1	0	1	1	0	1	0	1	1	0	1	1
TCGA.D7.8578.01	14.82	1	1	72	1	2	0	0	1	1	1	1	1	1	0	1	0	1	0	1	0	0	1	1	1	1	1	1	1	1	1	1	1	1	1	1	1	0	1	1	1	1	1	1	1	1	1	1	1
TCGA.D7.8579.01	20.89	0	0	66	2	2	2	0	1	1	0	0	1	1	0	1	1	0	1	1	0	0	1	1	1	1	1	1	1	1	1	1	1	1	0	1	1	0	1	1	0	1	1	1	1	1	1	1	1
TCGA.D7.A4YU.01	16.43	0	1	73	3	3	3	0	1	1	1	0	0	1	0	0	0	0	1	0	1	0	1	1	1	1	1	1	1	0	0	0	1	1	0	1	0	1	0	0	0	0	1	0	1	1	0	1	0
TCGA.D7.A4YX.01	36.4	0	1	63	2	3	1	0	0	0	1	0	0	0	0	0	1	0	0	0	1	1	0	0	0	0	0	0	0	0	0	0	0	0	0	0	0	0	0	0	0	0	1	1	0	0	0	0	0
TCGA.D7.A4Z0.01	14.75	0	0	60	2	2	2	0	1	0	0	1	1	1	0	1	0	1	1	1	0	1	1	0	1	1	0	1	1	0	0	1	1	1	1	0	1	1	1	0	0	1	1	1	1	1	0	0	1
TCGA.D7.A6EV.01	11.24	0	0	71	2	2	2	0	0	0	1	0	0	0	0	1	1	0	0	0	1	0	0	0	0	0	0	0	0	1	0	0	0	1	1	1	0	1	0	1	1	0	1	0	0	0	0	1	0
TCGA.D7.A6EX.01	11.3	0	0	72	3	3	2	0	0	1	0	0	1	1	0	0	0	1	0	1	1	0	1	1	0	0	1	1	1	0	1	1	1	0	0	1	0	0	1	0	0	1	0	1	1	0	1	1	1
TCGA.D7.A6F0.01	22.27	0	0	79	1	2	0	0	1	1	1	0	0	1	0	1	0	1	0	1	0	1	0	1	0	0	1	1	0	1	1	1	0	0	1	0	1	1	1	1	1	0	1	0	0	1	1	1	0
TCGA.D7.A6F2.01	15.64	0	1	62	1	2	0	0	0	0	0	0	1	0	0	1	1	0	0	1	1	1	0	1	1	0	0	0	0	0	1	1	0	0	0	0	0	1	0	1	0	1	1	0	1	1	1	0	0
TCGA.D7.A748.01	3.25	1	0	41	4	4	3	1	0	1	0	1	1	0	0	0	0	1	1	1	0	1	0	0	1	1	1	1	1	1	0	1	0	0	1	0	1	0	1	0	0	1	0	0	0	1	1	0	1
TCGA.D7.A74A.01	19.94	0	0	61	3	3	2	0	0	0	1	1	0	0	0	0	1	1	0	0	0	0	0	0	0	0	0	0	0	0	0	0	0	1	0	0	1	0	0	0	1	0	0	0	0	0	0	0	0
TCGA.F1.6874.01	14.45	0	1	79	1	2	0	0	1	0	1	0	1	0	1	0	1	1	1	1	0	0	0	0	0	0	0	0	0	0	0	1	0	0	1	1	1	1	1	0	1	0	1	1	1	0	0	1	0
TCGA.F1.A448.01	21.25	0	1	70	3	3	3	0	1	0	0	1	0	1	0	0	1	0	1	1	0	0	1	0	1	1	1	0	1	1	0	1	0	1	0	1	0	0	1	0	0	0	0	1	0	1	1	0	1
TCGA.F1.A72C.01	11.27	1	1	68	2	3	0	0	1	1	1	0	1	0	0	1	0	0	1	1	0	1	1	1	0	0	0	1	0	0	0	1	1	1	1	1	1	1	1	1	1	0	0	0	1	0	1	0	0
TCGA.FP.7829.01	19.51	0	1	69	2	3	1	0	0	0	0	0	0	0	0	0	0	0	0	0	0	0	0	0	0	1	0	0	0	0	1	0	0	1	0	0	0	0	0	0	0	0	0	0	0	0	0	0	0
TCGA.FP.7998.01	22.27	0	1	77	3	4	3	2	1	1	0	0	1	1	1	0	0	0	1	0	0	0	1	1	1	0	1	1	1	1	0	0	1	0	0	1	0	0	1	0	0	0	1	0	0	1	1	1	0
TCGA.FP.8099.01	17.05	0	1	79	2	3	0	2	0	0	1	0	1	1	0	0	1	1	0	1	1	1	0	0	1	0	1	0	0	1	0	0	0	1	1	0	1	1	0	1	1	1	1	0	1	1	1	1	0
TCGA.FP.8209.01	55.06	1	1	49	1	2	0	0	1	1	0	0	1	1	1	0	0	0	1	1	1	0	1	1	1	1	1	1	1	1	1	1	1	0	1	1	0	1	1	0	0	1	0	1	1	1	1	1	1
TCGA.FP.8211.01	13.57	0	1	62	2	3	1	2	0	0	1	0	0	0	1	1	1	1	0	1	1	0	1	0	0	0	0	1	0	0	0	0	0	1	0	0	0	0	0	0	0	0	0	0	0	0	0	1	0
TCGA.FP.A4BF.01	5.22	1	1	68	3	3	2	0	1	1	1	0	1	1	0	1	1	1	1	0	1	1	1	0	1	1	1	1	0	1	1	1	0	1	1	1	1	1	1	1	1	0	1	0	0	1	1	1	1
TCGA.FP.A9TM.01	6.21	0	1	77	3	1	1	0	0	0	1	1	0	0	0	0	0	0	0	1	0	0	1	1	0	0	0	1	1	0	1	1	0	0	1	0	0	1	0	1	1	0	1	0	1	0	0	0	0
TCGA.HF.7132.01	77.23	0	1	65.3	2	2	1	0	1	0	0	1	1	1	0	1	1	0	0	0	1	0	1	0	1	1	1	1	1	0	1	1	1	0	0	1	1	0	1	1	1	1	1	1	1	1	0	0	1
TCGA.HF.7133.01	63.01	0	0	65.3	4	2	3	0	0	0	1	1	1	1	0	1	1	0	0	1	0	1	1	0	0	1	0	0	0	1	0	1	0	0	0	1	0	0	0	1	0	1	0	0	0	1	0	1	1
TCGA.HF.7134.01	52.17	0	1	65.3	1	1	0	0	1	0	0	0	0	0	0	0	0	0	0	0	0	0	0	0	0	0	0	0	0	1	0	0	0	0	0	1	0	0	1	0	0	0	0	0	0	0	0	0	0
TCGA.HF.A5NB.01	30.49	0	0	75	3	4	3	0	0	0	0	0	0	0	0	0	1	0	0	1	1	1	0	0	0	0	0	0	0	0	0	0	0	0	0	1	1	0	0	0	0	0	1	0	0	0	0	1	0
TCGA.HJ.7597.01	26.12	1	0	71	1	2	0	2	0	1	1	0	1	1	1	0	1	1	0	1	1	0	1	1	0	0	1	0	0	0	1	1	1	1	1	1	1	1	1	1	0	1	1	1	1	0	0	1	0
TCGA.HU.8238.01	1.51	0	1	56	3	3	1	0	0	0	0	1	0	0	0	1	1	0	0	1	0	0	1	0	0	1	0	0	1	0	0	0	0	0	0	0	1	1	1	0	0	1	0	0	1	0	0	0	1
TCGA.HU.8244.01	24.38	0	0	77	1	1	0	0	0	0	0	0	0	0	0	0	0	0	0	1	0	0	0	0	0	0	0	0	0	0	0	1	0	1	1	0	0	1	0	0	0	0	0	0	1	0	0	0	0
TCGA.HU.8249.01	28.94	0	1	76	3	3	2	0	0	1	1	0	1	0	0	0	0	1	0	0	0	0	0	1	0	0	0	0	0	1	0	1	0	0	1	0	1	1	0	0	1	0	0	0	1	0	0	0	0
TCGA.HU.8602.01	22.31	0	0	58	2	4	0	0	1	0	0	0	0	0	0	0	1	1	1	0	0	0	0	0	0	0	0	0	0	1	0	0	0	0	0	0	0	0	0	0	0	0	1	0	0	1	0	0	0
TCGA.HU.8604.01	22.8	0	0	82	2	3	0	0	0	1	0	0	1	0	0	0	0	0	1	0	0	1	0	0	1	0	0	0	0	1	0	0	0	0	0	0	0	0	0	0	0	0	1	0	0	1	0	0	0
TCGA.HU.8608.01	9.1	1	1	70	3	4	2	0	1	0	1	0	1	0	0	0	0	1	1	1	0	1	1	0	0	0	0	0	0	0	0	0	0	0	0	1	0	0	0	0	0	0	1	0	0	1	0	0	0
TCGA.HU.A4G2.01	24.28	0	1	45	2	3	1	0	1	1	0	0	0	0	0	1	0	0	1	0	0	1	0	1	0	0	0	1	0	0	0	0	0	0	0	0	0	0	1	0	1	0	0	0	0	0	0	0	0
TCGA.HU.A4G3.01	5.58	0	1	54	2	2	2	0	0	0	1	1	0	0	1	1	1	0	1	0	1	1	1	0	0	1	0	0	0	0	0	0	0	1	0	0	1	0	1	0	0	1	0	1	0	0	0	0	1
TCGA.HU.A4G8.01	22.67	0	0	71	2	3	1	0	0	0	0	0	0	0	0	0	0	0	1	0	0	0	1	0	0	0	1	0	0	0	0	0	0	1	0	1	0	0	0	0	0	0	0	0	0	0	0	0	0
TCGA.HU.A4G9.01	24.18	0	0	67	1	1	0	0	0	0	0	0	0	0	0	0	1	0	0	0	1	0	0	0	0	0	0	0	0	0	0	0	0	0	0	0	0	0	0	0	0	0	0	0	0	0	0	0	0
TCGA.HU.A4GC.01	3.25	0	1	74	3	4	2	0	0	1	1	1	0	0	0	1	0	1	1	0	1	0	0	0	0	1	0	1	1	0	0	1	1	0	1	0	1	0	1	1	1	1	1	0	0	0	1	0	1
TCGA.HU.A4GD.01	13.11	1	1	56	2	3	1	0	0	1	1	0	1	0	1	1	0	1	0	1	0	1	0	1	0	1	1	0	0	1	1	1	1	1	1	0	1	1	0	1	1	0	0	1	1	0	0	0	1
TCGA.HU.A4GF.01	25.79	0	1	69	2	3	0	0	1	0	1	0	0	1	0	1	1	1	1	1	1	0	0	1	0	0	0	0	0	1	0	0	0	1	0	0	1	0	1	1	1	0	1	0	0	0	0	0	0
TCGA.HU.A4GH.01	11.76	0	1	75	1	1	0	0	0	0	0	0	0	1	0	1	0	1	0	1	1	0	0	1	0	1	0	0	0	0	0	0	1	1	0	0	1	1	0	1	1	0	1	0	0	0	0	0	0
TCGA.HU.A4GJ.01	17.97	1	0	60	3	4	3	0	1	1	0	1	1	1	0	0	0	0	1	1	1	1	1	1	1	1	1	1	1	1	1	1	1	0	1	1	1	0	1	0	0	0	1	1	1	1	1	0	1
TCGA.HU.A4GP.01	8.97	0	0	62	2	2	1	0	1	0	0	1	0	0	1	1	0	0	0	0	0	0	1	0	0	0	0	0	1	0	0	1	0	1	1	0	1	1	0	1	0	0	0	0	0	0	0	1	1
TCGA.HU.A4GT.01	6.5	0	0	71	2	3	0	0	0	0	0	1	0	0	0	1	1	0	0	0	1	0	0	0	0	0	1	0	0	0	0	0	0	0	0	1	1	0	0	0	1	0	0	0	0	0	0	0	0
TCGA.HU.A4GU.01	6.57	0	1	73	2	3	1	0	0	0	0	0	0	0	0	0	1	0	1	0	1	0	0	0	0	0	0	0	0	0	0	0	0	1	0	0	0	0	0	0	1	0	1	0	0	0	0	0	0
TCGA.HU.A4GX.01	20.24	0	0	70	3	4	2	0	0	0	0	1	0	0	0	0	1	0	0	0	0	0	1	1	0	0	0	1	0	0	1	0	1	1	1	0	0	0	0	0	0	0	1	0	0	0	0	0	0
TCGA.HU.A4H0.01	2.1	0	1	72	3	4	3	0	1	0	0	0	0	0	0	0	0	1	0	0	1	1	0	0	0	0	0	0	0	0	0	0	0	0	0	1	0	0	0	0	1	0	1	0	0	0	0	0	0
TCGA.HU.A4H2.01	12.94	0	0	58	3	3	3	0	1	0	0	1	0	0	0	0	1	0	0	0	0	1	1	0	0	1	0	0	0	1	0	0	1	0	0	0	0	0	0	0	1	0	1	0	0	0	1	1	0
TCGA.HU.A4H3.01	15.31	1	0	56	3	4	3	0	1	0	1	1	0	0	0	1	1	0	1	0	1	1	0	0	0	0	0	0	1	0	0	0	0	1	1	1	1	0	0	1	0	1	1	1	0	0	0	0	1
TCGA.HU.A4H4.01	23.82	0	0	53	2	2	2	0	1	0	0	0	0	0	0	0	1	0	1	0	1	0	1	0	0	1	1	0	0	1	0	0	0	0	0	0	1	0	1	0	0	0	0	0	0	0	0	0	0
TCGA.HU.A4H5.01	23.78	0	1	71	1	2	0	0	0	1	0	1	1	0	0	1	1	1	1	0	1	0	0	0	0	0	0	0	0	0	0	0	0	1	1	1	0	1	1	0	0	0	0	0	0	0	0	1	1
TCGA.HU.A4H6.01	21.16	0	0	72	3	3	2	0	1	0	0	1	0	0	0	0	0	1	1	0	0	0	1	0	0	1	0	0	1	0	1	1	1	1	0	0	1	1	1	1	1	0	0	1	0	0	0	1	0
TCGA.HU.A4H8.01	11.63	1	1	77	1	1	1	0	0	0	0	0	0	0	0	0	0	0	0	0	1	0	1	0	0	0	1	1	0	0	0	0	0	1	1	1	0	0	0	0	0	0	1	0	0	0	0	0	0
TCGA.HU.A4HB.01	12.81	1	1	68	2	2	2	0	0	1	1	1	1	1	0	1	0	1	0	1	1	1	1	1	1	1	1	1	1	1	1	1	1	1	0	1	1	0	1	1	0	1	1	0	1	1	1	1	1
TCGA.HU.A4HD.01	33.38	0	1	73	3	3	2	0	1	1	1	1	1	1	0	1	1	1	1	0	1	1	0	0	1	1	0	1	1	1	0	1	1	1	0	0	1	1	1	1	1	1	1	0	1	1	0	1	1
TCGA.IN.7806.01	36.33	0	1	50	2	3	1	0	1	1	0	1	1	1	0	1	1	0	1	0	1	0	1	0	1	1	1	1	1	0	1	1	1	0	1	1	1	1	1	1	1	0	1	0	0	1	0	0	0
TCGA.IN.8462.01	8.87	1	1	80	2	2	1	0	1	1	0	1	1	0	0	1	1	1	1	1	0	0	1	1	1	1	0	1	1	1	1	1	1	1	1	1	1	1	1	1	1	1	0	1	1	1	1	1	1
TCGA.IN.A6RI.01	18.36	0	1	45	1	1	0	0	0	0	0	1	0	1	0	1	0	1	1	1	1	0	0	0	0	0	0	0	0	0	0	0	1	1	0	0	1	1	0	1	0	0	0	0	0	0	0	0	0
TCGA.IN.A6RJ.01	12.45	0	1	64	1	1	0	0	0	0	0	1	0	0	0	0	0	1	0	0	0	0	0	0	1	0	0	0	0	0	0	0	0	0	1	1	0	0	0	1	0	0	0	0	0	0	0	0	0
TCGA.IN.A6RL.01	10.09	1	1	84	3	2	1	0	0	0	0	1	0	0	0	1	0	1	0	0	0	1	1	1	0	0	1	1	1	0	0	0	1	0	0	0	1	1	1	1	0	1	0	0	0	0	0	1	0
TCGA.IN.A6RN.01	19.51	0	0	72	2	1	2	0	0	0	0	1	0	0	0	1	0	0	0	0	0	0	0	0	0	0	0	0	0	1	1	0	0	0	1	0	0	0	0	1	0	0	0	0	0	0	0	0	0
TCGA.IN.A6RO.01	5.06	1	1	70	1	1	0	0	0	0	1	0	0	0	0	0	1	1	0	0	1	1	0	0	0	0	1	0	0	0	0	0	0	1	0	1	1	0	0	1	0	0	1	0	0	0	0	1	0
TCGA.IN.A6RS.01	12.58	0	1	76	1	1	0	0	1	0	0	1	0	0	0	1	1	1	1	0	1	1	0	0	0	0	0	0	0	1	1	0	0	1	0	0	1	0	0	1	0	0	0	0	0	0	0	0	0
TCGA.IN.A7NR.01	6.5	0	0	64	4	3	3	1	0	0	0	1	0	0	0	1	0	0	0	0	0	0	1	1	0	0	0	1	1	0	1	0	0	0	1	1	0	0	0	1	1	1	0	1	0	0	0	1	1
TCGA.IN.A7NT.01	10.61	0	0	73	2	3	1	0	0	0	0	0	0	0	0	0	0	1	0	0	0	0	0	0	0	0	0	0	0	1	1	0	1	1	0	0	0	1	0	1	1	0	0	0	0	0	0	1	0
TCGA.IN.A7NU.01	11.07	1	1	69	3	3	3	0	0	0	1	0	0	0	0	0	0	0	0	0	0	1	0	0	0	0	0	0	1	1	1	0	0	1	0	0	0	0	0	1	1	1	0	0	0	0	0	1	1
TCGA.IN.AB1V.01	15.74	0	1	63	1	1	0	0	0	1	1	1	1	1	0	0	0	1	0	0	0	0	1	1	1	0	1	1	1	1	0	1	1	1	1	1	1	1	1	0	0	1	0	0	0	0	0	1	1
TCGA.IN.AB1X.01	13.5	0	0	78	2	3	0	0	0	0	1	1	0	0	0	0	1	1	0	1	0	1	1	1	0	0	0	0	0	0	0	0	1	1	1	1	0	0	1	0	0	0	1	0	0	0	0	1	0
TCGA.IP.7968.01	2.53	0	1	74	3	3	2	2	1	0	1	0	0	1	0	1	1	1	1	1	1	1	0	0	1	1	1	0	0	1	0	0	0	0	0	0	1	1	1	1	0	0	1	1	0	1	1	1	0
TCGA.KB.A6F7.01	63.57	0	0	54	1	1	1	0	0	1	1	0	0	1	0	1	0	1	0	1	0	0	0	1	0	0	0	0	0	0	1	0	0	0	0	0	1	1	0	1	1	0	0	0	0	1	0	1	0
TCGA.KB.A93G.01	20.14	0	1	68	1	2	0	0	1	1	0	1	0	1	0	0	0	1	1	1	1	0	1	1	1	1	0	0	0	1	1	0	0	0	0	0	0	1	1	0	0	0	1	0	0	1	1	1	0
TCGA.KB.A93H.01	37.61	0	0	79	2	3	1	0	0	0	0	1	0	0	0	1	0	0	0	0	1	0	0	0	0	0	0	0	0	1	1	0	0	1	0	0	1	0	0	1	1	0	0	0	0	0	0	0	0
TCGA.KB.A93J.01	36.93	0	1	78	2	2	1	0	0	0	1	1	0	0	0	1	1	0	1	0	1	1	0	0	0	0	1	0	0	0	0	0	0	1	0	0	0	0	0	1	0	0	1	0	1	0	0	0	0
TCGA.MX.A5UJ.01	19.71	0	0	86	3	3	2	0	1	1	0	1	0	1	0	1	0	1	1	1	1	0	1	1	1	1	1	1	1	1	0	1	1	1	0	1	1	0	1	0	0	1	1	1	1	1	1	1	1
TCGA.MX.A663.01	7.16	1	1	66	2	3	0	0	1	1	1	1	1	1	0	1	0	1	1	0	0	1	1	1	1	1	1	1	1	1	1	1	1	1	1	1	1	1	1	1	1	1	0	1	1	1	1	1	1
TCGA.MX.A666.01	14.03	0	1	61	2	2	4	2	0	1	1	0	1	1	0	1	0	1	1	1	1	0	1	1	0	0	1	1	1	1	1	1	1	0	1	1	1	1	1	1	1	1	0	1	1	0	0	0	1
TCGA.R5.A7O7.01	45.63	0	1	51	4	3	1	1	0	0	1	0	1	0	0	1	0	0	0	1	0	0	0	0	0	0	0	0	0	0	0	1	0	0	1	0	0	1	0	1	1	0	0	0	1	0	0	0	0
TCGA.R5.A7ZI.01	74.47	0	0	44	4	4	1	1	0	0	0	0	0	0	0	0	1	1	0	0	0	0	0	0	0	0	0	0	0	0	0	0	0	0	0	0	0	0	0	0	0	1	0	0	0	0	0	0	1
TCGA.RD.A7BS.01	8.02	1	1	46	3	3	1	0	0	0	1	1	1	0	1	0	0	1	0	0	0	0	1	1	0	0	0	0	1	1	1	1	1	0	1	0	0	1	0	1	1	1	0	1	1	0	0	1	0
TCGA.RD.A7BT.01	4.04	1	1	66	4	3	3	0	0	0	0	1	0	0	0	1	1	0	0	0	0	0	0	0	0	0	0	0	0	1	1	0	0	1	0	0	0	0	0	1	1	0	1	0	0	0	0	0	0
TCGA.RD.A7C1.01	14.39	1	1	82	1	2	0	0	0	0	1	0	1	0	1	0	0	1	0	1	0	1	0	1	0	0	0	0	0	1	1	1	1	0	1	0	0	1	0	0	0	0	0	1	1	0	0	0	0
TCGA.RD.A8MV.01	122.21	0	1	56	3	3	2	0	1	0	1	0	0	0	0	1	1	0	1	0	0	1	1	0	0	0	0	0	1	0	0	0	0	1	0	1	1	0	0	1	0	0	0	1	0	0	0	0	0
TCGA.RD.A8MW.01	3.22	1	1	72	3	3	2	0	1	1	1	1	1	1	0	1	1	1	1	1	1	1	0	1	1	1	0	1	1	0	1	1	1	1	1	0	0	1	1	1	1	0	1	0	1	1	1	1	0
TCGA.RD.A8N0.01	40.6	0	0	53	3	3	2	0	1	1	1	1	1	1	0	0	0	0	1	1	0	0	1	1	1	1	1	1	1	0	1	1	1	1	1	1	0	1	1	1	0	1	0	1	1	1	1	0	1
TCGA.RD.A8N1.01	115.6	0	1	70	3	3	2	0	1	0	0	0	1	1	0	0	0	0	1	1	1	1	1	0	1	0	1	1	1	1	1	1	1	0	0	1	0	0	0	0	0	1	0	0	1	1	1	0	1
TCGA.RD.A8N2.01	116.29	0	0	59	1	2	0	0	1	1	0	0	1	1	0	0	0	0	1	0	0	0	1	1	1	1	1	1	1	1	1	1	1	0	1	0	0	0	0	0	0	1	0	1	1	1	1	1	1
TCGA.RD.A8N4.01	71.32	0	0	58	3	3	1	0	1	1	0	0	1	1	0	0	0	1	1	0	0	0	1	1	1	1	1	1	1	1	1	1	1	0	1	1	0	0	1	0	0	1	0	1	1	1	0	1	1
TCGA.RD.A8N6.01	5.35	1	0	78	3	2	2	0	1	1	1	0	1	1	1	1	0	1	0	1	1	1	0	1	1	1	1	1	1	1	1	1	1	0	1	1	1	1	1	1	1	1	1	1	1	1	1	1	1
TCGA.RD.A8N9.01	35.58	0	0	63	2	2	1	0	1	1	0	1	1	1	0	0	0	1	1	0	0	1	1	0	1	1	1	1	1	1	1	1	1	1	1	1	0	1	1	0	0	1	0	1	0	1	1	1	1
TCGA.RD.A8NB.01	7.56	1	0	80	3	3	1	0	1	1	0	0	1	1	0	0	0	1	1	0	1	1	1	1	1	1	1	1	1	1	1	1	1	0	1	1	0	0	1	0	0	1	1	1	1	1	0	1	1
TCGA.SW.A7EA.01	19.02	0	0	61	1	2	0	0	0	0	1	0	0	0	0	0	1	0	0	0	0	1	0	0	0	0	0	0	0	0	0	0	0	1	0	0	1	0	0	0	0	0	0	0	0	0	0	0	0
TCGA.SW.A7EB.01	5.78	0	1	45	3	3	2	0	0	0	1	1	0	0	0	1	0	1	0	0	0	0	1	0	0	0	1	0	0	0	0	1	0	0	0	0	1	1	0	1	1	0	0	0	0	0	0	0	0
TCGA.VQ.A8DT.01	45.2	1	1	43	3	3	3	0	0	0	1	1	0	0	0	1	1	1	0	1	0	0	1	0	0	0	0	1	0	0	0	1	1	1	1	1	1	1	0	1	1	0	0	0	0	0	0	0	0
TCGA.VQ.A8DU.01	5.19	1	1	63	3	3	2	0	0	1	1	0	0	1	0	1	0	1	1	1	1	1	1	1	0	1	1	0	0	1	0	1	0	1	0	1	1	1	1	1	1	1	0	1	1	1	1	0	1
TCGA.VQ.A8DV.01	9.46	1	1	48	1	2	0	0	0	1	1	1	0	1	1	1	0	1	1	0	0	1	0	0	0	0	1	1	0	1	1	1	1	0	1	0	1	1	1	1	1	0	0	1	0	0	0	1	1
TCGA.VQ.A8E0.01	17.44	1	1	68	3	3	2	0	0	0	0	1	0	1	0	1	1	1	1	1	0	0	1	0	0	0	0	0	0	1	1	0	0	0	1	0	1	1	0	1	1	0	1	0	0	0	0	1	0
TCGA.VQ.A8E2.01	43.33	0	1	57	3	3	2	0	1	0	1	0	1	1	0	1	0	1	0	1	1	1	0	1	1	1	1	0	1	1	1	1	1	0	1	0	0	1	1	1	1	1	1	1	1	0	1	0	1
TCGA.VQ.A8E3.01	17.67	1	1	79	2	3	0	0	0	0	1	0	1	0	0	0	1	1	0	1	0	1	0	0	0	0	1	0	0	0	1	1	0	1	1	0	0	1	0	1	0	1	1	1	1	0	0	0	1
TCGA.VQ.A8E7.01	34.43	1	1	59	4	3	1	1	1	0	1	1	0	0	0	1	1	0	1	0	1	1	0	0	0	1	0	0	1	1	0	0	0	1	1	0	1	1	1	1	1	1	1	0	0	0	0	0	1
TCGA.VQ.A8P2.01	38.11	0	1	68	3	4	1	0	0	0	0	1	0	0	0	0	1	0	0	0	0	0	0	0	0	0	1	0	0	0	0	0	0	1	0	1	0	0	0	0	0	0	0	0	0	0	0	0	0
TCGA.VQ.A8P3.01	37.19	0	1	72	3	4	1	0	1	0	0	0	0	0	0	0	1	0	0	0	0	0	0	0	0	1	0	0	0	1	0	0	1	0	0	0	0	0	1	0	0	1	0	1	0	0	1	0	1
TCGA.VQ.A8P8.01	30.95	0	0	72	2	4	0	0	1	0	0	1	0	1	0	0	0	0	1	0	0	0	1	1	1	1	0	1	1	0	0	0	1	0	1	0	1	0	1	0	0	0	0	1	1	1	0	0	0
TCGA.VQ.A8PC.01	42.28	1	1	65	3	3	1	0	1	1	0	1	1	1	0	0	1	0	0	1	0	1	1	1	1	1	1	1	1	0	1	1	1	1	1	1	1	0	1	0	1	0	1	0	1	1	0	0	1
TCGA.VQ.A8PD.01	4.4	1	1	69	3	4	3	0	1	1	0	1	1	1	0	0	0	1	1	1	1	1	1	1	1	1	1	1	1	1	1	1	1	0	1	1	1	0	1	0	0	0	1	0	1	1	0	0	0
TCGA.VQ.A8PE.01	8.71	1	1	78	3	3	3	0	1	1	1	1	0	1	0	1	1	1	1	0	1	1	1	0	0	0	1	0	0	1	0	0	0	1	1	0	1	1	0	1	1	0	1	0	0	0	1	1	0
TCGA.VQ.A8PH.01	12.39	1	1	62	3	3	3	0	0	0	1	0	0	1	0	1	1	1	0	0	0	0	1	0	0	1	0	0	0	1	0	0	0	0	1	0	1	1	0	1	1	0	0	0	1	0	1	0	0
TCGA.VQ.A8PK.01	8.64	1	1	58	3	3	3	0	0	0	1	1	1	1	0	1	0	0	1	1	1	1	0	0	0	0	0	0	0	1	0	0	0	1	0	0	1	1	0	1	1	0	1	1	1	1	0	1	0
TCGA.VQ.A8PO.01	8.41	1	1	74	2	4	0	0	1	0	0	0	0	0	0	0	1	0	0	0	1	1	1	0	0	0	0	0	0	0	0	0	0	1	0	1	1	0	0	0	0	0	0	0	0	0	0	0	0
TCGA.VQ.A8PP.01	16.49	1	1	76	4	4	1	0	1	1	0	1	0	0	0	0	1	0	0	1	1	0	1	0	1	1	0	0	0	0	0	0	1	1	0	0	0	0	0	0	0	1	1	0	0	1	1	0	0
TCGA.VQ.A8PQ.01	2.99	1	0	50	4	4	1	1	1	1	1	1	1	1	0	0	0	0	1	1	1	0	1	1	1	1	1	1	1	1	1	1	1	1	1	1	1	1	1	0	1	1	1	1	1	1	1	0	1
TCGA.VQ.A8PX.01	64.52	0	1	51	1	1	0	0	0	0	0	1	0	0	0	1	1	0	0	1	0	0	1	1	0	0	0	0	0	1	1	0	0	0	0	1	0	0	0	0	0	0	0	0	0	0	0	0	0
TCGA.VQ.A91A.01	4.24	1	1	67	3	3	3	0	1	1	1	0	0	1	0	0	1	0	1	0	1	0	0	0	1	1	0	0	0	0	0	0	0	1	0	1	0	0	1	0	0	0	1	1	1	1	1	1	1
TCGA.VQ.A91D.01	11.53	1	1	70	3	4	2	0	1	0	0	0	0	0	0	0	1	0	1	0	1	1	1	0	0	0	1	0	1	0	0	0	0	1	0	0	0	0	0	1	1	1	1	0	0	1	1	0	0
TCGA.VQ.A91E.01	21.81	0	0	67	3	4	0	0	0	0	1	1	0	0	0	0	1	1	0	1	1	0	1	0	0	0	1	0	1	1	1	1	0	0	0	1	1	0	0	0	0	0	1	0	0	0	0	0	0
TCGA.VQ.A91K.01	61.17	0	1	69	3	3	1	0	0	1	0	0	1	1	0	0	1	0	1	0	1	1	0	1	1	1	1	1	1	0	0	0	1	1	0	1	0	0	0	0	1	1	1	0	0	1	1	1	1
TCGA.VQ.A91N.01	14.39	1	0	59	4	4	3	0	0	0	0	1	1	0	1	1	1	0	0	1	1	0	1	1	0	0	0	0	0	1	1	1	0	1	0	0	1	0	0	0	0	1	0	0	0	0	0	0	0
TCGA.VQ.A91Q.01	18.1	1	1	61	4	3	3	0	1	0	1	0	1	1	0	0	1	1	1	1	1	1	0	1	1	1	1	0	0	1	1	0	0	1	1	0	0	1	0	1	1	1	1	1	1	1	1	0	0
TCGA.VQ.A91S.01	32.85	0	1	63	3	4	1	0	1	0	0	1	0	0	0	1	1	0	0	0	1	1	0	0	0	0	1	0	0	0	1	0	0	1	1	0	0	1	1	1	1	0	0	0	0	0	0	0	0
TCGA.VQ.A91V.01	38.9	1	1	58	3	3	2	0	0	0	0	1	0	0	0	1	1	1	0	0	1	0	0	1	0	0	0	0	0	0	1	0	0	1	1	1	1	0	0	1	0	0	1	0	0	0	0	1	0
TCGA.VQ.A91Y.01	8.48	1	1	67	3	4	3	0	1	1	1	0	1	1	0	1	0	0	1	1	1	1	1	1	1	1	1	1	1	0	1	1	1	1	0	1	0	1	1	1	1	1	0	1	1	1	1	1	1
TCGA.VQ.A91Z.01	43.04	1	0	67	3	3	1	0	0	0	1	1	1	1	0	0	1	1	0	1	1	0	0	0	0	0	0	0	0	1	0	0	0	1	0	0	0	1	0	0	0	0	1	0	1	0	1	1	0
TCGA.VQ.A922.01	8.28	1	1	70	4	4	1	0	1	1	1	0	1	1	0	1	0	1	1	1	0	1	0	1	1	1	1	0	1	1	1	1	1	0	0	0	1	1	0	1	1	1	1	0	1	1	1	1	0
TCGA.VQ.A928.01	4.86	1	1	49	4	3	3	0	1	1	0	0	1	1	0	1	1	1	1	1	1	1	0	1	1	1	1	1	1	1	1	0	1	1	1	0	0	1	1	1	0	1	1	0	1	1	0	1	1
TCGA.VQ.A92D.01	66.75	0	1	67	1	2	0	0	1	0	0	0	0	0	0	0	1	0	0	0	1	1	0	0	0	0	1	0	0	0	0	0	0	1	0	0	1	0	0	0	1	0	1	0	0	0	0	0	0
TCGA.VQ.A94O.01	6.08	1	1	74	3	4	3	0	1	0	1	0	0	1	1	1	1	1	0	0	1	1	0	1	0	0	0	0	0	1	0	0	1	1	1	0	1	1	0	1	1	0	1	0	1	0	1	1	0
TCGA.VQ.A94R.01	33.44	1	1	63	3	4	2	0	1	0	0	1	1	1	0	1	0	1	1	1	1	0	0	1	1	1	1	1	1	0	1	1	1	1	0	1	0	1	1	0	1	1	1	0	1	1	1	0	1
TCGA.VQ.A94T.01	9.72	1	1	73	3	3	2	0	1	0	0	1	0	0	0	0	0	0	1	0	0	0	0	1	0	0	0	0	0	1	0	0	1	0	0	1	0	1	0	0	0	0	0	0	0	0	0	0	0
TCGA.VQ.A94U.01	26.91	0	1	70	2	4	0	0	1	1	0	0	1	1	0	1	1	0	1	1	1	0	0	0	1	1	1	1	1	0	1	1	1	1	0	1	0	1	1	0	1	1	0	0	1	1	1	1	1
TCGA.VQ.AA68.01	43.63	0	0	52	3	4	3	0	1	0	1	0	0	1	0	0	1	0	0	1	1	0	1	0	0	0	0	0	1	1	0	1	0	1	0	0	0	0	0	1	0	1	1	1	0	0	0	1	1
TCGA.VQ.AA69.01	28.38	0	1	35	3	3	2	0	0	0	0	0	1	0	0	0	0	0	0	0	1	0	0	0	0	0	1	0	0	0	0	0	0	0	0	0	0	0	0	0	1	0	1	0	0	0	0	0	0
TCGA.VQ.AA6A.01	38.9	0	1	56	3	4	3	0	0	0	1	0	0	0	0	1	0	0	1	1	1	0	0	0	0	0	0	1	0	0	0	0	0	1	0	0	0	1	0	1	1	0	0	0	0	0	1	0	0
TCGA.VQ.AA6D.01	17.12	0	0	52	3	4	1	0	0	1	1	0	0	1	0	1	0	0	1	0	1	1	0	0	0	0	0	0	0	1	0	0	0	0	0	0	1	1	0	1	1	0	0	0	0	0	0	1	0
TCGA.VQ.AA6F.01	17.94	1	1	57	2	3	1	0	1	1	1	1	1	1	1	0	1	0	0	1	1	1	1	0	0	0	1	0	1	1	0	1	0	1	0	0	1	1	0	0	0	1	0	0	1	0	0	0	1
TCGA.VQ.AA6G.01	15.41	1	1	68	2	3	0	0	1	0	1	1	0	0	0	1	1	0	0	0	1	0	0	0	0	0	0	0	0	0	0	0	0	1	0	0	1	0	0	0	0	0	1	0	0	0	0	0	0
TCGA.VQ.AA6J.01	27.53	0	1	75	3	4	2	0	0	0	1	1	0	1	0	1	1	0	1	1	1	1	1	0	1	0	0	0	1	0	0	0	0	0	0	0	0	0	0	0	0	0	1	0	1	0	0	0	0
TCGA.VQ.AA6K.01	10.91	1	1	59	3	4	3	0	0	1	1	1	1	1	1	0	1	1	0	1	1	1	0	0	1	1	0	0	0	1	1	0	0	0	0	1	1	1	1	1	1	1	1	0	0	0	1	1	1
TCGA.ZA.A8F6.01	17.25	0	1	71	1	2	0	2	1	1	1	1	1	1	0	0	1	0	1	0	0	1	0	1	1	1	1	1	1	0	1	1	1	1	0	1	1	0	1	1	1	1	0	1	1	1	0	1	1
[truncated: 124 more columns]
